# Supplementary material for: Stratification and prediction of drug synergy based on target functional similarity
Source: NPJ Syst Biol Appl. 2020 Jun 2;6:16. doi: 10.1038/s41540-020-0136-x (PMC7265486; doi:10.1038/s41540-020-0136-x)
Supplement: Supplementary file 3 — Supplementary Data 1 [file 41540_2020_136_MOESM3_ESM.xlsx]

## Sheet: Sheet 1
target1	target2	absolute Pearson's Correlation	Cut-off
VEGFR2	TIE2	0.985254	0.9
AKT1	CHEK1	0.973628
VEGFR2	FGFR1	0.914164
VEGFR2	CHEK1	0.91235
FGFR1	JAK2	0.910459
VEGFR2	JAK2	0.890277	0.8
EGFR	AKT1	0.889476
BRAF	FGFR1	0.880306
TIE2	CHEK1	0.880282
EGFR	CHEK1	0.875007
AKT1	VEGFR2	0.872833
FGFR1	TIE2	0.871645
EGFR	VEGFR2	0.869893
TIE2	JAK2	0.857202
AKT1	PARP1	0.857178
FLT1	FGFR1	0.85601
EGFR	FGFR1	0.851937
MTOR	CHEK1	0.850713
AKT1	TIE2	0.838771
BRAF	MTOR	0.829822
EGFR	TIE2	0.829768
Proteasome	PARP1	0.815973
BRAF	VEGFR2	0.815445
MTOR	AKT1	0.81469
FGFR1	CHEK1	0.808146
BRAF	JAK2	0.804309
MTOR	VEGFR2	0.790559	0.7
PARP1	CHEK1	0.784381
RET	HDAC1	0.781273
JAK2	CHEK1	0.772579
RET	MTOR	0.770159
RET	CHEK1	0.768582
AKT1	FGFR1	0.764835
MTOR	FGFR1	0.75341
PDGFRA	VEGFR2	0.741898
HDAC1	CHEK1	0.740897
HDAC1	PARP1	0.734511
MTOR	TIE2	0.724956
AKT1	HDAC1	0.722472
PDGFRA	TIE2	0.718422
BRAF	CHEK1	0.69734	NA
BCL2	PARP1	0.696772
MTOR	JAK2	0.686645
BRAF	AKT1	0.673242
MTOR	BCL2	0.667498
BRAF	PDGFRA	0.659406
MTOR	PARP1	0.652274
EGFR	BRAF	0.64386
VEGFR2	PARP1	0.639393
RET	BCL2	0.632398
EGFR	MTOR	0.627397
TIE2	PARP1	0.605305
MTOR	HDAC1	0.601878
ALK	PARP1	0.596196
PDGFRA	CHEK1	0.579218
RET	Proteasome	0.575442
EGFR	RET	0.561558
MET	PDGFRA	0.525579
RET	VEGFR2	0.521347
MTOR	PDGFRA	0.504633
RET	ALK	0.496492
EGFR	HDAC1	0.485831
AKT1	BCL2	0.484432
Proteasome	AKT1	0.484323
FGFR1	PARP1	0.472732
RET	TIE2	0.472104
RET	BRAF	0.467648
BCL2	CHEK1	0.447267
ALK	AKT1	0.438702
BRAF	PARP1	0.433081
Proteasome	CHEK1	0.42375
Proteasome	MTOR	0.394943
RET	MET	0.385769
HDAC1	FGFR1	0.371753
ALK	CHEK1	0.361036
Proteasome	PDGFRA	0.338161
MET	JAK2	0.325977
ALK	BCL2	0.305812
EGFR	MET	0.272275
ALK	MTOR	0.260466
MET	PARP1	0.242901
HDAC1	JAK2	0.242493
EGFR	ALK	0.239444
PDGFRA	BCL2	0.234449
ALK	PDGFRA	0.233538
MET	MTOR	0.216602
MET	FGFR1	0.18678
FGFR1	BCL2	0.183235
EGFR	Proteasome	0.143042
EGFR	BCL2	0.142899
Proteasome	JAK2	0.104995
ALK	FGFR1	0.0998743
FGFR1	FLT4	0.0936003
ALK	JAK2	0.0882118
MET	CHEK1	0.0880459
HDAC1	PDGFRA	0.062785
MET	AKT1	0.0184209
Proteasome	FGFR1	0.0142169
BCL2	JAK2	0.0085052
